# Supplementary material for: RanBP2/Nup358 Mediates Sumoylation of STAT1 and Antagonizes Interferon-α-Mediated Antiviral Innate Immunity
Source: Int J Mol Sci. 2023 Dec 25;25(1):299. doi: 10.3390/ijms25010299 (PMC10778711; doi:10.3390/ijms25010299)
Supplement: Supplementary file 1 [file ijms-25-00299-s001.zip]

Archive with 1 entries (1 files):
- ijms-2748573-supplementary.pdf
